# Supplementary material for: Liquid Phase Catalytic Transfer Hydrogenation of Crotonaldehyde over ReOx-Supported Catalysts Using Formic Acid as In Situ Hydrogen Donor
Source: Molecules. 2025 Nov 5;30(21):4307. doi: 10.3390/molecules30214307 (PMC12610096; doi:10.3390/molecules30214307)
Supplement: Supplementary file 1 [file molecules-30-04307-s001.zip]

Archive with 1 entries (1 files):
- molecules-3935758-supplementary.pdf
